# Supplementary material for: High-Throughput Screening Assay for Convalescent Sera in COVID-19: Efficacy, Donor Selection, and Variant Neutralization
Source: Microorganisms. 2024 Jul 23;12(8):1503. doi: 10.3390/microorganisms12081503 (PMC11355970; doi:10.3390/microorganisms12081503)
Supplement: Supplementary file 1 [file microorganisms-12-01503-s001.zip]

Archive with 1 entries (1 files):
- microorganisms-2908797-supplementary.pdf
